# Supplementary material for: The effect of lack of ANC visit and unwanted pregnancy on home child-birth in Ethiopia: a systematic review and meta-analysis
Source: Sci Rep. 2022 Jan 27;12:1490. doi: 10.1038/s41598-022-05260-5 (PMC8795397; doi:10.1038/s41598-022-05260-5)
Supplement: Supplementary file 3 — Supplementary Information 3. [file 41598_2022_5260_MOESM3_ESM.xlsx]

## Sheet: Sheet1
Authors	Regions	Study area	Study year	Year of Publication	Study type	Study design	No of home deliveries	Sample size	Prevalence	Response rate	Residence	ANC-home	nANC-home	ANC-nhome	nANC-nhome	wan-hom	unwan-hom	wan-nohom	unwan-nohom
Deneke Delibo et al	SNNPR	Badawacho District	2018	2020	Community	Cross sectional	391	531	73.6	96.2	Rural
Wondimu and Woldesemayat	SNNPR	Hamar district	2018	2020	Community	Case-control		292		94.5	Rural	176	27	72	17
Ibrahim s et al	SNNPR	Anlemo	2017	2017	Community	Cross sectional	132	268	49.3	97.1	Rural
Gistane Ayele et al	SNNPR	Arbaminch	2012	2015	Community	Cross sectional	346	436	79.4	90.6	Rural
Abdella M et al	Afar	Ayssaita	2016	2017	Community	Cross sectional	225	317	71	99.7	Both	172	53	64	28
Abebe et al	Amhara	Bahirdar	2010	2012	Facility	Case-control		324		91	Both	57	51	205	11	83	25	178	38
Berhe and Nigusie	Benishangul Gumuz	Sherkole	2018	2020	Community	Cross sectional	353	441	80	98	Both	185	166	76	12
Tololu A et al	Tigray	Central zone	2017		Facility	Case-control		300		95	Both					34	66	178	22
Tsegay et al	Tigray	Tanqua-Abergele	2014	2017	Community	Case-control		275		96.5	Both					72	20	154	29
Siyoum et al	SNNPR	Wolaita	2017	2018	Facility	Cohort	68	505	13.5	91.2	Both
Kucho and Mekonnen	SNNPR	Zala	2015	2017	Community	Cross sectional	302	447	67.6	100	Both
Kasaye et al.	Amhara	Debremarkos	2016	2017	Community	Cross sectional	127	502	25.3	96.9	Both					63	64	319	56
Wodaynew et al	Amhara	Delanta District	2018	2018	Community	Cross sectional	196	557	35.2	96.7	Both
Chernet AG, et al.	EDHS based	EDHS 2016 based	2018	2019	Community	EDHS 2016 based	7137	10622	67.2	NR	Both
Yebyo H et al.	EDHS based	EDHS 2011 based	2014	2015	Community	EDHS 2011 based	6980	7908	88.3	NR	Both
Mekonnen Y et al.	Amhara	Gozamin District	2014	2015	Community	Cross sectional	374	497	75.3	100	Both
Gultie et al.	Oromia	Shashemene town	2015	2016	Community	Cross sectional	53	277	19.1	97.2	Urban	11	42	184	40
Hinsermu Bayu et al.	Tigray	Alamata, Mehoni, and Maichew	2014	2015	Community	Cohort	134	465	28.8	89	Urban	82	52	263	68
Asmelash Abera Mitiku et a	Gambella	Abobo District	2019	2020	Community	Case-control		264		100	Both	40	48	142	34	44	44	100	76
Supplementary file 3: Excel data set used to estimate the The effect of lack of ANC visit and unwanted pregnancy on home child-birth in Ethiopia: a systematic review and meta-analysis
